# Supplementary material for: COVID Stress and Mental Health Among Sexually Diverse Couples
Source: Sex Res Social Policy. 2025 Jun 24;23(1):371–83. doi: 10.1007/s13178-025-01125-4 (PMC12900056; doi:10.1007/s13178-025-01125-4)
Supplement: Supplementary file 1 — Supplementary file1 (XLSX 35 KB) [file 13178_2025_1125_MOESM1_ESM.xlsx]

## Sheet: CFA Output_Covariates
Fit and loadings for confirmatory factor model of COVID stress of individual NCHAT respondents, including covariates.
Fit			Factor Loadings (N=3007)
AIC	159895			Est	SE	Est/SE	p
BIC	160346		COV3	1	0	999	999
			COV4	2.196	0.457	4.808	0
			COV_6R	2.913	0.784	3.716	0
			SOCDIS	1.889	0.514	3.677	0
			GALCOV2	1.677	0.403	4.158	0
			STRESS2	0.729	0.195	3.742	0
			STRESS3_A	4.098	0.971	4.221	0
			STRESS3_B	4.455	1.052	4.235	0
			STRESS3_C	4.21	0.998	4.217	0
			STRESS3_D	3.918	0.937	4.179	0
			STRESS3_E	3.631	0.849	4.275	0
			STRESS3_F	3.524	0.864	4.078	0
			STRESS3_G	3.53	0.852	4.143	0
			STRESS3_H	2.754	0.682	4.037	0
			STRESS3_I	3.378	0.854	3.957	0
			STRESS3_J	3.006	0.742	4.053	0
			STRESS3_K	1.788	0.491	3.64	0
			STRESS3_L	3.396	0.826	4.113	0
			STRESS3_M	3.626	0.868	4.176	0
			D12_C2R	0.645	0.213	3.028	0.002
			Covariate Effects on Latent Factor
				Est	SE	Est/SE	p
			Age	0	0.001	-0.13	0.896
			Gender Identity	0.151	0.057	2.645	0.008
			Sexual Orientation	0.121	0.038	3.197	0.001

## Sheet: MDD LVPM Output_COV
Results and multigroup comparisons for latent variable APIMs, including covariates, with depression as an outcome.
Fit			Group Straight (N=1767)						Comparing Actor Effects						Covariate Effects on Latent Factor
AIC	177121			Est	SE	Est/SE	p			Est	SE	Est/SE	p			Est	SE	Est/SE	p
BIC	177714		Actor Effect	1.283	0.298	4.313	0		Straight vs Gay	-0.096	0.167	-0.575	0.565		Age	-0.001	0.001	-1.068	0.286
			Partner Effect	0.6	0.163	3.673	0		Straight vs Plurisexual	-0.065	0.331	-0.196	0.845		Gender Identity	0.137	0.044	3.086	0.002
			Outcome Covariance	0.061	0.015	4.187	0		Gay vs Plurisexual	0.031	0.347	0.09	0.928		Covariate Effects on Actor Outcome
			Group Gay/Lesbian (N=782)						Comparing Partner Effects							Est	SE	Est/SE	p
				Est	SE	Est/SE	p			Est	SE	Est/SE	p		Age	-0.005	0.002	-3.012	0.003
			Actor Effect	1.379	0.351	3.93	0		Straight vs Gay	-0.078	0.176	-0.441	0.659		Gender Identity	0.203	0.083	2.434	0.015
			Partner Effect	0.677	0.211	3.213	0.001		Straight vs Plurisexual	-0.245	0.326	-0.752	0.452		Covariate Effects on Partner Outcome
			Outcome Covariance	0.049	0.019	2.56	0.01		Gay vs Plurisexual	-0.167	0.347	-0.483	0.629			Est	SE	Est/SE	p
			Group Plurisexual (N=412)						Comparing Outcome Covariances						Age	-0.003	0.002	-1.589	0.112
				Est	SE	Est/SE	p			Est	SE	Est/SE	p		Gender Identity	0.098	0.108	0.908	0.364
			Actor Effect	1.348	0.493	2.732	0.006		Straight vs Gay	0.012	0.023	0.528	0.598
			Partner Effect	0.845	0.365	2.312	0.021		Straight vs Plurisexual	0.057	0.036	1.576	0.115
			Outcome Covariance	0.005	0.035	0.132	0.895		Gay vs Plurisexual	0.044	0.039	1.128	0.259

## Sheet: ANX LVPM Output_COV
Results and multigroup comparisons for latent variable APIMs, including covariates, with anxiety as an outcome.
Fit			Group Straight (N=1767)						Comparing Actor Effects						Covariate Effects on Latent Factor
AIC	179193			Est	SE	Est/SE	p			Est	SE	Est/SE	p			Est	SE	Est/SE	p
BIC	179786		Actor Effect	1.442	0.33	4.372	0		Straight vs Gay	-0.133	0.205	-0.65	0.516		Age	-0.001	0.001	-1.05	0.294
			Partner Effect	0.597	0.17	3.523	0		Straight vs Plurisexual	-0.756	0.372	-2.03	0.042		Gender Identity	0.138	0.044	3.126	0.002
			Outcome Covariance	0.061	0.022	2.792	0.005		Gay vs Plurisexual	-0.623	0.389	-1.602	0.109		Covariate Effects on Actor Outcome
			Group Gay/Lesbian (N=782)						Comparing Partner Effects							Est	SE	Est/SE	p
				Est	SE	Est/SE	p			Est	SE	Est/SE	p		Age	-0.008	0.002	-5.184	0
			Actor Effect	1.575	0.381	4.136	0		Straight vs Gay	-0.092	0.252	-0.367	0.714		Gender Identity	0.072	0.094	0.763	0.445
			Partner Effect	0.69	0.258	2.668	0.008		Straight vs Plurisexual	-0.517	0.312	-1.658	0.097		Covariate Effects on Partner Outcome
			Outcome Covariance	0.038	0.035	1.083	0.279		Gay vs Plurisexual	-0.424	0.377	-1.127	0.26			Est	SE	Est/SE	p
			Group Plurisexual (N=412)						Comparing Outcome Covariances						Age	-0.005	0.002	-2.524	0.012
				Est	SE	Est/SE	p			Est	SE	Est/SE	p		Gender Identity	-0.045	0.127	-0.352	0.725
			Actor Effect	2.197	0.609	3.611	0		Straight vs Gay	0.023	0.039	0.594	0.553
			Partner Effect	1.114	0.374	2.978	0.003		Straight vs Plurisexual	-0.007	0.063	-0.109	0.913
			Outcome Covariance	0.068	0.064	1.065	0.287		Gay vs Plurisexual	-0.03	0.071	-0.427	0.669

## Sheet: Stress LVPM Output_COV
Results and multigroup comparisons for latent variable APIMs, including covariates, with stress as an outcome.
Fit			Group Straight (N=1767)						Comparing Actor Effects						Covariate Effects on Latent Factor
AIC	182529			Est	SE	Est/SE	p			Est	SE	Est/SE	p			Est	SE	Est/SE	p
BIC	183122		Actor Effect	1.848	0.438	4.218	0		Straight vs Gay	-0.266	0.246	-1.082	0.279		Age	-0.001	0.001	-1.071	0.284
			Partner Effect	0.726	0.216	3.355	0.001		Straight vs Plurisexual	-0.808	0.482	-1.675	0.094		Gender Identity	0.135	0.044	3.058	0.002
			Outcome Covariance	0.122	0.033	3.682	0		Gay vs Plurisexual	-0.542	0.466	-1.165	0.244		Covariate Effects on Actor Outcome
			Group Gay/Lesbian (N=782)						Comparing Partner Effects							Est	SE	Est/SE	p
				Est	SE	Est/SE	p			Est	SE	Est/SE	p		Age	-0.012	0.002	-5.41	0
			Actor Effect	2.114	0.536	3.947	0		Straight vs Gay	-0.412	0.35	-1.178	0.239		Gender Identity	-0.041	0.156	-0.262	0.794
			Partner Effect	1.138	0.43	2.648	0.008		Straight vs Plurisexual	-1.098	0.511	-2.147	0.032		Covariate Effects on Partner Outcome
			Outcome Covariance	0.054	0.054	0.998	0.318		Gay vs Plurisexual	-0.686	0.502	-1.365	0.172			Est	SE	Est/SE	p
			Group Plurisexual (N=412)						Comparing Outcome Covariances						Age	-0.009	0.003	-3.049	0.002
				Est	SE	Est/SE	p			Est	SE	Est/SE	p		Gender Identity	-0.045	0.16	-0.285	0.776
			Actor Effect	2.656	0.789	3.367	0.001		Straight vs Gay	0.068	0.063	1.09	0.276
			Partner Effect	1.824	0.608	3.001	0.003		Straight vs Plurisexual	-0.03	0.093	-0.324	0.746
			Outcome Covariance	0.152	0.089	1.707	0.088		Gay vs Plurisexual	-0.098	0.103	-0.957	0.339

## Sheet: DERS LVPM Output_COV
Results and multigroup comparisons for latent variable APIMs, including covariates, with emotion regulation as an outcome.
Fit			Group Straight (N=1767)						Comparing Actor Effects						Covariate Effects on Latent Factor
AIC	181260			Est	SE	Est/SE	p			Est	SE	Est/SE	p			Est	SE	Est/SE	p
BIC	181853		Actor Effect	1.574	0.365	4.318	0		Straight vs Gay	-0.212	0.218	-0.972	0.331		Age	-0.001	0.001	-1.009	0.313
			Partner Effect	0.544	0.173	3.138	0.002		Straight vs Plurisexual	-0.762	0.391	-1.948	0.051		Gender Identity	0.136	0.044	3.094	0.002
			Outcome Covariance	0.062	0.024	2.518	0.012		Gay vs Plurisexual	-0.551	0.394	-1.397	0.162		Covariate Effects on Actor Outcome
			Group Gay/Lesbian (N=782)						Comparing Partner Effects							Est	SE	Est/SE	p
				Est	SE	Est/SE	p			Est	SE	Est/SE	p		Age	-0.013	0.002	-6.564	0
			Actor Effect	1.786	0.437	4.083	0		Straight vs Gay	-0.47	0.326	-1.442	0.149		Gender Identity	0.151	0.104	1.443	0.149
			Partner Effect	1.014	0.367	2.762	0.006		Straight vs Plurisexual	-0.474	0.49	-0.967	0.334		Covariate Effects on Partner Outcome
			Outcome Covariance	0.121	0.038	3.196	0.001		Gay vs Plurisexual	-0.004	0.519	-0.008	0.994			Est	SE	Est/SE	p
			Group Plurisexual (N=412)						Comparing Outcome Covariances						Age	-0.008	0.003	-2.807	0.005
				Est	SE	Est/SE	p			Est	SE	Est/SE	p		Gender Identity	0.168	0.153	1.1	0.271
			Actor Effect	2.337	0.64	3.652	0		Straight vs Gay	-0.059	0.045	-1.324	0.186
			Partner Effect	1.018	0.52	1.958	0.05		Straight vs Plurisexual	0.073	0.083	0.878	0.38
			Outcome Covariance	-0.012	0.084	-0.14	0.889		Gay vs Plurisexual	0.133	0.093	1.432	0.152

## Sheet: NEGCOP LVPM Output_COV
Results and multigroup comparisons for latent variable APIMs, including covariates, with negative coping as an outcome.
Fit			Group Straight (N=1767)						Comparing Actor Effects						Covariate Effects on Latent Factor
AIC	183983			Est	SE	Est/SE	p			Est	SE	Est/SE	p			Est	SE	Est/SE	p
BIC	184576		Actor Effect	1.17	0.275	4.246	0		Straight vs Gay	-0.21	0.258	-0.812	0.417		Age	-0.001	0.001	-0.933	0.351
			Partner Effect	0.808	0.219	3.687	0		Straight vs Plurisexual	-1.194	0.573	-2.081	0.037		Gender Identity	0.14	0.045	3.102	0.002
			Outcome Covariance	0.318	0.054	5.865	0		Gay vs Plurisexual	-0.984	0.615	-1.6	0.11		Covariate Effects on Actor Outcome
			Group Gay/Lesbian (N=782)						Comparing Partner Effects							Est	SE	Est/SE	p
				Est	SE	Est/SE	p			Est	SE	Est/SE	p		Age	-0.008	0.003	-2.713	0.007
			Actor Effect	1.379	0.356	3.88	0		Straight vs Gay	-0.074	0.261	-0.285	0.776		Gender Identity	-0.382	0.16	-2.392	0.017
			Partner Effect	0.882	0.296	2.974	0.003		Straight vs Plurisexual	-0.058	0.371	-0.156	0.876		Covariate Effects on Partner Outcome
			Outcome Covariance	0.253	0.084	3.029	0.002		Gay vs Plurisexual	0.016	0.405	0.04	0.968			Est	SE	Est/SE	p
			Group Plurisexual (N=412)						Comparing Outcome Covariances						Age	-0.007	0.003	-2.54	0.011
				Est	SE	Est/SE	p			Est	SE	Est/SE	p		Gender Identity	-0.312	0.134	-2.321	0.02
			Actor Effect	2.363	0.661	3.577	0		Straight vs Gay	0.065	0.094	0.695	0.487
			Partner Effect	0.865	0.41	2.11	0.035		Straight vs Plurisexual	0.322	0.132	2.452	0.014
			Outcome Covariance	-0.004	0.128	-0.032	0.974		Gay vs Plurisexual	0.257	0.155	1.658	0.097

## Sheet: POSCOP LVPM Output_COV
Results and multigroup comparisons for latent variable APIMs, including covariates, with positive coping as an outcome.
Fit			Group Straight (N=1767)						Comparing Actor Effects						Covariate Effects on Latent Factor
AIC	190446			Est	SE	Est/SE	p			Est	SE	Est/SE	p			Est	SE	Est/SE	p
BIC	191039		Actor Effect	-0.452	0.257	-1.762	0.078		Straight vs Gay	0.417	0.624	0.669	0.504		Age	-0.001	0.001	-0.922	0.357
			Partner Effect	-0.763	0.287	-2.659	0.008		Straight vs Plurisexual	-0.505	0.546	-0.924	0.355		Gender Identity	0.144	0.045	3.165	0.002
			Outcome Covariance	0.698	0.117	5.953	0		Gay vs Plurisexual	-0.922	0.748	-1.233	0.217		Covariate Effects on Actor Outcome
			Group Gay/Lesbian (N=782)						Comparing Partner Effects							Est	SE	Est/SE	p
				Est	SE	Est/SE	p			Est	SE	Est/SE	p		Age	-0.012	0.005	-2.321	0.02
			Actor Effect	-0.869	0.601	-1.447	0.148		Straight vs Gay	0.341	0.467	0.73	0.465		Gender Identity	-0.198	0.24	-0.826	0.409
			Partner Effect	-1.103	0.445	-2.48	0.013		Straight vs Plurisexual	-1.144	0.636	-1.799	0.072		Covariate Effects on Partner Outcome
			Outcome Covariance	0.425	0.221	1.919	0.055		Gay vs Plurisexual	-1.484	0.715	-2.077	0.038			Est	SE	Est/SE	p
			Group Plurisexual (N=412)						Comparing Outcome Covariances						Age	-0.005	0.005	-1.118	0.264
				Est	SE	Est/SE	p			Est	SE	Est/SE	p		Gender Identity	0.091	0.248	0.369	0.712
			Actor Effect	0.053	0.509	0.104	0.917		Straight vs Gay	0.273	0.244	1.119	0.263
			Partner Effect	0.381	0.564	0.675	0.5		Straight vs Plurisexual	0.064	0.359	0.18	0.857
			Outcome Covariance	0.634	0.359	1.767	0.077		Gay vs Plurisexual	-0.209	0.41	-0.509	0.61
